# Supplementary material for: Vitamin C May Improve Left Ventricular Ejection Fraction: A Meta-Analysis
Source: Front Cardiovasc Med. 2022 Feb 25;9:789729. doi: 10.3389/fcvm.2022.789729 (PMC8913583; doi:10.3389/fcvm.2022.789729)
Supplement: Supplementary File 2 — Spreadsheet with the calculations of the results. [file Table_1.XLSX]

## Sheet: Table 1 data
															Baseline		Baseline										Type of study
													Age		LVEF		LVEF				Dose	See	Duration					Cross-	Before		Explicit
Study	Ref	Country	Control	Vit C	N	Age	Cardiac	Cardiac N	NonCardi N	Noncardi6	NonCardi		Cardiac	Non-cardi	Control	Vit C	Mean	Cardiac	Non-cardi	Route	vit C	note	vit C	Ref	Study	Ref	Parallel	over	after	Random	Placebo
			N	N							randomized
Basili 2010	T1	Italy	28	28	56	67	C	56					67		53.7	52.3	53	53		iv	1		1	T1	Basili 2010	T1	x			Random	Placebo / ”ascorbic acid solution … or placebo (isotonic saline”
Emadi 2019	T3	Iran	25	25	50	62	C	50					62		56.5	56.29	56.395	56.395		iv	5+5		1	T3	Emadi 2019	T3	x			Random	Placebo / ”given the same amount of placebo (normal saline)”
Fernhall 2021	T14	USA	35	34	69	28			69	69	69			28	61	58	59.5		59.5	po	2		1	T14	Fernhall 2021	T14	x			Random	Placebo / ”With this meal, each participant consumed either 2 g vitamin C … or an identical placebo”
Gao 2012	T4	USA			8	26			8	8				26	60.38	58.63	59.505		59.505	iv	3		1	T4	Gao 2012	T4		x				no explicit placebo
Glavas 2009	T12	Croatia			8	37			8	8	8			37	66.6	65.8	66.2		66.2	po	1	a)	1	T12	Glavas 2009	T12		x		Random	Placebo / ”placebo (200 ml of orange juice), … vitamin C powder ... dissolved in the orange juice”
Guan 1999	T5	Japan	11	10	21	65	C	21					65		49	51	50	50		iv	6	b)	1	T5	Guan 1999	T5	x			Random		no explicit placebo
Ho 2007	T6	Taiwan			37	69	C	37					69		36	34	35	35		po	4		28	T6	Ho 2007	T6		x		Random	Placebo
Jensen 1997	T7	Denmark			9	52.3333			9					52.3333		56			56	po	0.2		180	T7	Jensen 1997	T7			x
Oktar 2001	T8	Turkey	12	12	24	56	C	24					56		64	59	61.5	61.5		iv	4		1	T8	Oktar 2001	T8	x					no explicit placebo
Sabri 2014 Healthy	T13	Iran			19	12.63			19					12.63		66.45			66.45	po	0.25		30	T13	Sabri 2014 Healthy	T13			x
Sabri 2014 T1D	T13	Iran			18	10.86			18					10.86		65.88			65.88	po	0.25		30	T13	Sabri 2014 T1D	T13			x
Sabri 2016	T9	Iran	20	20	40	13			40	40	40			13	61.35	59.73	60.54		60.54	po	0.25		180	T9	Sabri 2016	T9	x			Random	Placebo / ”control group received a placebo with the same shape and size of Vitamin C tablets”
Safaei 2017	T10	Iran	29	29	58	57	C	58					57		49.1	48.4	48.75	48.75		iv	2	c)	1	T10	Safaei 2017	T10	x			Random		no explicit placebo
Scalzo 2018 Healthy	T11	USA			21	45			21	21	21			45	65	67	66		66	iv	7.5		1	T11	Scalzo 2018 Healthy	T11		x		Random	Placebo / ”An equal volume of saline was infused during the saline visit”
Scalzo 2018 T2D	T11	USA			31	46			31	31	31			46	65	63	64		64	iv	7.5		1	T11	Scalzo 2018 T2D	T11		x		Random	Placebo / ”An equal volume of saline was infused during the saline visit”
15				Total N:	469		6	246	223	177	169	Min	56	10.86		Min	35	35	56	8	po						7	5	3	10	8
												Max	69	52.3333		Max	66.2	61.5	66.45	7	iv
					Jensen age
																						a)	Glavas reported, p 102:						published			Calculated approximation
					Patient	Age																	”a single dose of vitamin C (10 mg /kg body weight)”						bmi	height		weight (kg)
					2	67																	Assuming 87 kg body weight, this gives about 0.87 g/day						26.3	1.82		87.1161
					3	63																	This is rounded to 1 g/day
					5	47
					6	64																b)	Guan reported, p 924:
					7	46																	”In Group 2 (10 patients), after treatment with water-soluble antioxidant vitamin C, which was intravenously infused at an initial dose of 2000mg followed by a constant infusion at 20 mg/min, primary PTCA was performed”
					9	41
					10	37																	A PTCA usually lasts about 50 minutes and in the study urine samples were collected for 150 min after PTCA. Thereby we estimate that the dose of vitamin C was about 200 x 20 mg after the initial dose
					11	65																	4	20	200
					12	41
																							We estimate the total dose as 6 g/day
					Mean	52.3333
																						c)	Safaei reported, p 46:
																							”Vitamin C group which received 25 mg/kg Vitamin C through pump circulation during surgery”
																							Given the average weight of the vitamin C participants, 73.6 kg, this gives vitamin C dose:
					Guan age range																		1.84	73.6	0.025
																							This is rounded to 2 g/day
						Control	Vit C
					N	11	10
					SE	4	3
					sqrt(N)	3.31662	3.16228
					SD	13.2665	9.48683
					Variance	176	90
					Sum		266
					Pooled variance		11.5326

## Sheet: vitC EF
Trial
Basili 2010		Control			Vitamin C			Difference	SE	Trial	baseEF	MeanEF	Subgroup	Context	Difference	SE	route	dose	duration
	N	28	SE	SD	28	SE	SD														Basili vitamin C							Basili vitamin C								Basili Post LVEF
	Before	53.7		3.9	52.3		4.3			Basili 2010	52.3	53	PCI	Cardiac	5.6	1.56408	iv	1	1		Calculation of P-value from reported mean and SD values					SS		Calculation of P-value from reported mean and SD values								Calculation of P-value from reported mean and SD values
	After	54.1		4.7	58.3		2.9															N	Mean	SD	Var	(N -1)* Var			N	Mean	SD	Var	(N -1)* Var				N	Mean	SD	Var	(N -1)* Var
	Difference	0.4			6			5.6	1.56408												Before	28	52.3	4.3	18.49	499.23		Before	28	53.7	3.9	15.21	410.67			Vitamin C	28	58.3	2.9	8.41	227.07
									From ANOVA												After	28	58.3	2.9	8.41	227.07		After	28	54.1	4.7	22.09	596.43			Control	28	54.1	4.7	22.09	596.43
	ANOVA	P=	0.000343094		Mean																				Sum	726.3						Sum	1007.1							Sum	823.5
		Z=	3.58038																						Pooled variance	13.45						Pooled variance	18.65							Pooled variance	15.25
																										0.960714							1.33214								1.08929
		Reported P <0.01																					-6		sqrt	0.98016	SE					sqrt	1.15418	SE						sqrt	1.04369	SE
																						Difference	-6						Difference	-0.4							Difference	4.2
	Reported SD	VitC			Variances	VitC																t	-6.12145						t	-0.346565							t	-4.02419
	Time	0	1		Time	0	1															DF	54						DF	54							DF	54
	0	3.9	4.3	Squared:	0	15.21	18.49	sum														P	#VALUE!						P	#VALUE!							P	#VALUE!
	1	4.7	2.9		1	22.09	8.41	64.2														2*P	#VALUE!						2*P	#VALUE!							2*P	#VALUE!
								1733.4	n-1 times				Calculation with ANOVA
								Residual SS	27				See separate sheet
	Interaction SS	219.52			Interaction	Residual
				SS	219.52	1733.4	F(1,4n-4)	P
				df	1	108
					219.52	16.05	13.6773	0.000343094	0.000343094			P =	0.000343094
Emadi 2019		Control			Vitamin C
	N	25	SE	SD	25	SE	SD
	Before	56.5		6.12	56.29		6.29			Emadi 2019	56.29	56.395	CABG	Cardiac	5.21	2.37557	iv	10	1
	After	51.8		6.59	56.8		4.05
	Difference	-4.7			0.51			5.21	2.37557
									From ANOVA
	ANOVA	P=	0.0282962
		Z=	2.19316
		Reported P = 0.009
	Reported SD	VitC			Variances	VitC
	Time	0	1		Time	0	1
	0	6.12	6.29	Squared:	0	37.4544	39.5641	sum
	1	6.59	4.05		1	43.4281	16.4025	136.849
								3284.38	n-1 times
								Residual SS	24
	Interaction SS	169.651			Interaction	Residual
				SS	169.651	3284.38	F(1,4n-4)	P
				df	1	96
					169.651	34.2123	4.95876	0.0282962
Fernhall 2010		Control			Vitamin C
	N	35	SE	SD	34	SE	SD
	Before	61		8	58		9			Fernhall 2010	58	59.5	Firefighters	Non-cardiac	1	3.05815	po	2	1
	After	55		9	53		10
	Difference	-6			-5			1	3.05815
									From ANOVA
	ANOVA	P=	0.743672
		Z=	0.326995
		Reported P = 0.009
	Reported SD	VitC			Variances	VitC
	Time	0	1		Time	0	1
	0	8	9	Squared:	0	64	81	sum
	1	9	10		1	81	100	326
								11084	n-1 times
								Residual SS	34
	Interaction SS	8.75			Interaction	Residual
				SS	8.75	11084	F(1,4n-4)	P
				df	1	136
					8.75	81.5	0.107362	0.743672
Gao 2012		Control			Vitamin C
	N	8	SE	SD	8	SE	SD
	No hyperoxia	60.38	1.46	4.1295	58.63	1.84	5.20431			Gao 2012	58.63	59.505	Hyperoxia	Non-cardiac	1.75	3.28976	iv	3	1
	Hyperoxia	57.13	1.63	4.61034	57.13	1.55	4.38406
	Difference	-3.25			-1.5			1.75	3.28976
									From ANOVA
	ANOVA	P=	0.594758
		Z=	0.531953
		Reported P = 0.009
	Reported SD	VitC			Variances	VitC
	Time	0	1		Time	0	1
	0	4.1295	5.20431	Squared:	0	17.0528	27.0848	sum
	1	4.61034	4.38406		1	21.2552	19.22	84.6128
								592.29	n-1 times
								Residual SS	7
	Interaction SS	6.125			Interaction	Residual
				SS	6.125	592.29	F(1,4n-4)	P
				df	1	28
					6.125	21.1532	0.289554	0.594758
Glavas 2009		Control			Vitamin C
	N	8		SD	8		SD
	Baseline	66.6		6.1	65.8		5.7			Glavas 2009	65.8	66.2	Diving	Non-cardiac	-0.4	3.6743	po	1	1
	Post dive	62.6		4.6	61.4		3.9
	Difference	-4			-4.4			-0.4	3.6743
									From ANOVA
	ANOVA	P=	0.91331
		Z=	0.108864
		Reported P = 0.009
	Reported SD	VitC			Variances	VitC
	Time	0	1		Time	0	1
	0	6.1	5.7	Squared:	0	37.21	32.49	sum
	1	4.6	3.9		1	21.16	15.21	106.07
								742.49	n-1 times
								Residual SS	7
	Interaction SS	0.32			Interaction	Residual
				SS	0.32	742.49	F(1,4n-4)	P
				df	1	28
					0.32	26.5175	0.0120675	0.91331
Guan 1999		Control			Vitamin C
	N	11	SE	SD	10	SE	SD
	Before	49	4	13.2665	51	4	12.6491			Guan 1999	51	50	PCI	Cardiac	2	8.96216	iv	6	1
	After	51	4	13.2665	55	6	18.9737
	Difference	2			4			2	8.96216
									From ANOVA
	ANOVA	P=	0.823411
		Z=	0.223161
		Reported P = 0.009
	Reported SD	VitC			Variances	VitC
	Time	0	1		Time	0	1
	0	13.2665	12.6491	Squared:	0	176	160	sum
	1	13.2665	18.9737		1	176	360	872
								8720	n-1 times
								Residual SS	10
	Interaction SS	11			Interaction	Residual
				SS	11	8720	F(1,4n-4)	P
				df	1	40
					11	218	0.0504587	0.823411
Ho 2007
	Group I					Group II
	N	19	SD		N	18	SD
	Pre	34			Pre	36
	Placebo	37	13		Placebo	39	10
	Vitamin C	47	13		Vitamin C	47	11
	Combined
								Difference to baseline
	N	Mean	SD	Var	(N -1)* Var			Vitamin C	Placebo
Pre	37	34.973						12.027	3
Placebo	37	37.973	11.6375	135.432	4875.57
Vitamin C	37	47	12.0685	145.649	5243.35			Difference
								9.02703
				Sum	10118.9
				Pooled variance	140.541	140.541
					7.59679
	Difference	9.02703	SE	sqrt	2.75623
	t =	-3.27514
	DF =	72
	P =	0.000812785
	2*P =	0.00162557
Ho 2007
		Control			Vitamin C
	N	37			37
	Pre-level mean		0.00162557							Ho 2007	34.973	34.973	Heart failure	Cardiac	9.02703	2.86456	po	4	28
	Difference							9.02703	2.86456
									From ANOVA
		P=	0.00162557
		Z=	3.15128
Oktar 2001
		Control			Vitamin C
	N	12	SE	SD	12	SE	SD															Oktar: Group II vs IV Preoperative							Oktar: Group II vs IV Postop 7 day
	Before	64		6.55	59		4.47			Oktar 2001	59	61.5	CABG	Cardiac	6.17	3.48836	iv	4	1			Calculation of P-value from reported mean and SD values							Calculation of P-value from reported mean and SD values
	After	65.83		5.94	67		6.41																N	Mean	SD	Var	(N -1)* Var			N	Mean	SD	Var	(N -1)* Var
	Difference	1.83			8			6.17	3.48836													Group II	12	59	4.47	19.9809	219.79		Group II	12	67	6.41	5.94	65.34
									From ANOVA													Group IV	12	64	6.55	42.9025	471.927		Group IV	12	65.83	6.55	42.9025	471.927
	ANOVA	P=	0.0769375																							Sum	691.717						Sum	537.267
		Z=	1.76874																							Pooled variance	31.4417						Pooled variance	24.4212
																							DF	22						DF	22
	Reported SD	VitC			Variances	VitC																	P	#N/A						P	#N/A
	Time	0	1		Time	0	1																2*P	#N/A						2*P	#N/A
	0	6.55	4.47	Squared:	0	42.9025	19.9809	sum															Reported	' >0.05						Reported	' >0.05
	1	5.94	6.41		1	35.2836	41.0881	139.255
								1531.81	n-1 times
								Residual SS	11
	Interaction SS	114.207			Interaction	Residual
				SS	114.207	1531.81	F(1,4n-4)	P
				df	1	44
					114.207	34.8138	3.2805	0.0769375
Sabri 2016		Control			Vitamin C
	N	20	SE	SD	20	SE	SD														Sabri before							Sabri after							Sabri vitamin C							Sabri Placebo
	Before	61.35		3.4	59.73		2.48			Sabri 2016	59.73	60.54	Children with T1D	Non-cardiac	5.52	1.74645	po	0.25	180		Calculation of P-value from reported mean and SD values							Calculation of P-value from reported mean and SD values							Calculation of P-value from reported mean and SD values							Calculation of P-value from reported mean and SD values
	After	59.9		3.15	63.8		5.39															N	Mean	SD	Var	(N -1)* Var			N	Mean	SD	Var	(N -1)* Var			N	Mean	SD	Var	(N -1)* Var			N	Mean	SD	Var	(N -1)* Var
	Difference	-1.45			4.07			5.52	1.74645												Vitamin C	20	59.73	2.48	6.1504	116.858		Vitamin C	20	63.8	5.39	29.0521	551.99		Before	20	59.73	2.48	6.1504	116.858		Before	20	61.35	3.4	11.56	219.64
From P (Z)	From P to SE	0.932612			1.31705				From ANOVA												Placebo	20	61.35	3.4	11.56	219.64		Placebo	20	59.9	3.15	9.9225	188.527		After	20	63.8	5.39	29.0521	551.99		After	20	59.9	3.15	9.9225	188.527
	ANOVA	P=	0.00157388																						Sum	336.498						Sum	740.517						Sum	668.847						Sum	408.167
		Z=	3.16071																						Pooled variance	8.8552						Pooled variance	19.4873						Pooled variance	17.6013						Pooled variance	10.7412
																										0.88552							1.94873							1.76012							1.07412
0.05	Within-group-P	0.12			0.002																	Difference	-1.62	SE	sqrt	0.941021			Difference	3.9	SE	sqrt	1.39597			Difference	-4.07		sqrt	1.3267			Difference	1.45		sqrt	1.0364
1.95996	Z	1.55477			3.09023																	t	-1.72153						t	-2.79376						t	-3.06777						t	-1.39907
																						DF	38						DF	38						DF	38						DF	38
	Reported SD	VitC			Variances	VitC																P	#VALUE!						P	#VALUE!						P	#VALUE!						P	#VALUE!
	Time	0	1		Time	0	1															2*P	#VALUE!						2*P	#VALUE!						2*P	#VALUE!						2*P	#VALUE!
	0	3.4	2.48	Squared:	0	11.56	6.1504	sum														Reported	0.09						Reported	0.01						Reported	0.002						Reported	0.12
	1	3.15	5.39		1	9.9225	29.0521	56.685
								1077.01	n-1 times
								Residual SS	19
	Interaction SS	152.352			Interaction	Residual
				SS	152.352	1077.01	F(1,4n-4)	P
				df	1	76
					152.352	14.1712	10.7508	0.00157388
Safaei 2017		Control			Vitamin C
																							Safaei vitamin C							Safaei Control								Safaei After comparison
	N	29	SE	SD	29	SE	SD																Calculation of P-value from reported mean and SD values							Calculation of P-value from reported mean and SD values								Calculation of P-value from reported mean and SD values
	Before	49.1	1.2	6.4622	48.4	1.3	7.00071			Safaei 2017	48.4	48.75	CABG	Cardiac	8.7	2.59654	iv	2	1					N	Mean	SD	Var	(N -1)* Var			N	Mean	SD	Var	(N -1)* Var				N	Mean	SD	Var	(N -1)* Var
	After	41.7	1.5	8.07775	49.7	1	5.38516																Before	29	48.4	7.00071	49.01	1372.28		Before	29	49.1	6.4622	41.76	1827			Vitamin C	29	49.7	5.38516	29	1827
	Difference	-7.4			1.3			8.7	2.59654														After	29	49.7	5.38516	29	812		After	29	41.7	8.07775	65.25	1169.28			Control	29	41.7	8.07775	65.25	812
									From ANOVA
	ANOVA	P=	0.000806323																								Pooled variance	#N/A						Pooled variance	#N/A							Pooled variance	#N/A
		Z=	3.35061																									#N/A							#N/A								#N/A
0.05	Postoperative-P	0.0002																						Difference	1.3		sqrt	#N/A	SE		Difference	7.4		sqrt	#N/A	SE			Difference	8	SE	sqrt	#N/A
1.95996	Z	3.71902																						t	#N/A						t	#N/A							t	#N/A
																								DF	56						DF	56							DF	56
	Reported SD	VitC			Variances	VitC																		2*P	#N/A						2*P	#N/A							2*P	#N/A
	Time	0	1		Time	0	1																																Reported	0.0002
	0	6.4622	7.00071	Squared:	0	41.76	49.01	sum
	1	8.07775	5.38516		1	65.25	29	185.02
								5180.56	n-1 times
								Residual SS	28
	Interaction SS	548.753			Interaction	Residual
				SS	548.753	5180.56	F(1,4n-4)	P
				df	1	112
					548.753	46.255	11.8636	0.000806323
Scalzo 2018 Healthy		Control			Vitamin C
	N	21	SE	SD	21	SE	SD
	Before	65			67					Scalzo 2018 Healthy	67	66	Exercise	Non-cardiac	2.01	2.36	iv	7.5	1
	Before+Difference = After	81.98			85.99
	Difference	16.98			18.99			2.01	2.36
		P=	0.4
		Z=	0.841621
Scalzo 2018 T2D		Control			Vitamin C
	N	31	SE	SD	31	SE	SD
	Before	65			63					Scalzo 2018 T2D	63	64	Exercise	Non-cardiac	4.34	2.36	iv	7.5	1
	Before+Difference = After	83.65			85.99
	Difference	18.65			22.99			4.34	2.36
		P=	0.0638
		Z=	1.85357

## Sheet: EF_R
Trial	baseEF	MeanEF	Subgroup	Context	Difference	SE	route	dose	duration	RelDif	RelSE
Basili 2010	52.3	53	PCI	Cardiac	5.6	1.56408	iv	1	1	10.566	2.95109
Emadi 2019	56.29	56.395	CABG	Cardiac	5.21	2.37557	iv	10	1	9.23841	4.21238
Fernhall 2010	58	59.5	Firefighters	Non-cardiac	1	3.05815	po	2	1	1.68067	5.13975
Gao 2012	58.63	59.505	Hyperoxia	Non-cardiac	1.75	3.28976	iv	3	1	2.94093	5.52855
Glavas 2009	65.8	66.2	Diving	Non-cardiac	-0.4	3.6743	po	1	1	-0.60423	5.5503
Guan 1999	51	50	PCI	Cardiac	2	8.96216	iv	6	1	4	17.9243
Ho 2007	34.973	34.973	Heart failure	Cardiac	9.02703	2.86456	po	4	28	25.8114	8.19078
Oktar 2001	59	61.5	CABG	Cardiac	6.17	3.48836	iv	4	1	10.0325	5.67213
Sabri 2016	59.73	60.54	Children with T1D	Non-cardiac	5.52	1.74645	po	0.25	180	9.11794	2.88478
Safaei 2017	48.4	48.75	CABG	Cardiac	8.7	2.59654	iv	2	1	17.8462	5.32623
Scalzo 2018 Healthy	67	66	Exercise	Non-cardiac	2.01	2.36	iv	7.5	1	3.04545	3.57576
Scalzo 2018 T2D	63	64	Exercise	Non-cardiac	4.34	2.36	iv	7.5	1	6.78125	3.6875

## Sheet: ANOVA Basili
Basili 2010		Checking that ANOVA gives the same value for Basili
	N	mean	SD	Var	SS	DiffMeans	MeanDiffMeans^2	Means SS	Tot SS
control pre	28	53.7	3.9	15.21	410.67	-0.9	0.81	22.68	433.35
vit C pre	28	52.3	4.3	18.49	499.23	-2.3	5.29	148.12	647.35
control post	28	54.1	4.7	22.09	596.43	-0.5	0.25	7	603.43
vit C post	28	58.3	2.9	8.41	227.07	3.7	13.69	383.32	610.39
mean/sums	112	54.6			1733.4		Sum		2294.52
	Cvit eff	1.4					Variance		20.6714
	Evit eff	3.2
	N	mean	Model	DiffMeans	DiffMeans^2	Means SS	SS	Tot SS
control pre	28	53.7	52.3	-1.4	1.96	54.88	410.67	465.55
vit C pre	28	52.3	53.7	1.4	1.96	54.88	499.23	554.11
control post	28	54.1	55.5	1.4	1.96	54.88	596.43	651.31
vit C post	28	58.3	56.9	-1.4	1.96	54.88	227.07	281.95
sums	112					219.52		1952.92
					df		df
				Without interaction	109	1952.92
				With interaction	108	1733.4	1	219.52
					per df	16.05	13.6773	0.000343094
							F(1,n-4)	P-value

## Sheet: Z and P and other calculations
Z and P valculations
						Back transformation to check calculation accuracy
		Chi-2	DF	P(2-tail)
		3.84	1	0.0500435
		54.9	1	1.26821e-13		54.9005
		60	1	9.48574e-15		59.9871
		60	3	5.87823e-13		60
standard meta-analysis	Z
Cardiac	6.08	36.9664	1	1.20183e-09
Non-cardiac	3.22	10.3684	1	0.00128191
Cardiac 4 best	4.9	24.01	1	9.58367e-07
Crossing the no-effect level in meta-regression
Intercept	46.6476
Slope	-0.664
No-effect level	70.2524
Checking	0

## Sheet: Jensen 1997
Jensen calculations
PP	Pixels								#	Mean age
20	174
-20	2132								2	67
									3	63
									5	47
									6	64
	Control	LVEF (%)							7	46
									9	41
0-level	1153	0							10	37
	174	20							11	65
	2132	-20							12	41
				N persons at data point						52.3333
triangel open	1068	1.73647		1		1.73647
plus	968	3.77937		1		3.77937
triangel black	870	5.78141		2		5.78141	5.78141
circle	726	8.72319		3		8.72319	8.72319	8.72319
square	672	9.82635		2		9.82635	9.82635
				9		9
		Baseline	55.9
		After 6 months	62.889	+6.989		mean	6.98899	0.956925
						SD	2.87077
						SE	0.956925
						t(8 df)	-7.30359
						P	4.17984e-05

## Sheet: Basili 2010
	TMPG = 3		N total		Ratio
	vitamin C	22	28		0.785714
	Placebo	11	28		0.392857

## Sheet: Ho 2007
Ho 2007
	MLHFQ
	Group I					Group II		Weighted		TP2
								mean
	N	19	SD		N	18	SD				N	Mean	SD	Var	(N -1)* Var
										Group I	19	29	21	441	7938
	Placebo	29	21		Placebo	28	20	28.5135		Group II	18	41	26	676	11492
	Vitamin C	46	31		Vitamin C	41	26	43.5676
														Sum	19430
								1.52796						Pooled variance	555.143	558.5
							Improvement:	0.527962							60.0593
	Combined										Difference	12	SE	sqrt	7.74979
											t =	-1.54843					Published t = 2.13
	N	Mean	SD	Var	(N -1)* Var						DF =	35
Placebo	37	28.5135	20.5196	421.054	15157.9
Vitamin C	37	43.5676	28.6767	822.351	29604.6					TP3
				Sum	44762.6						N	Mean	SD	Var	(N -1)* Var
				Pooled variance	621.703	621.703				Group I	19	46	31	961	17298
					33.6056					Group II	18	28	20	400	6800
	Difference	15.0541	SE	sqrt	5.79703
	t =	-2.59686												Sum	24098
	DF =	72												Pooled variance	688.514	680.5
	P =	0.00569957													74.4884
	2*P =	0.0113991									Difference	-18	SE	sqrt	8.63067
											t =	2.08559					Published t = 2.58
											DF =	35
	6MWT
	Group I					Group II		Weighted		TP2
								mean
	N	19	SD		N	18	SD				N	Mean	SD	Var	(N -1)* Var
										Group I	19	243	40	1600	28800
	Placebo	197	40		Placebo	185	38	191.162		Group II	18	185	38	1444	24548
	Vitamin C	243	40		Vitamin C	237	41	240.081
														Sum	53348
								1.2559						Pooled variance	1524.23	1522
							Improvement:	0.255903							164.902
	Combined										Difference	-58	SE	sqrt	12.8414
											t =	4.51664					Published t = 2.13
	N	Mean	SD	Var	(N -1)* Var						DF =	35
Placebo	37	191.162	39.0398	1524.11	54867.9
Vitamin C	37	240.081	40.4896	1639.41	59018.6					TP3
				Sum	113886						N	Mean	SD	Var	(N -1)* Var
				Pooled variance	1581.76	1581.76				Group I	19	197	40	1600	28800
					85.5004					Group II	18	237	41	1681	28577
	Difference	48.9189	SE	sqrt	9.24664
	t =	-5.29045												Sum	57377
	DF =	72												Pooled variance	1639.34	1640.5
	P =	6.29405e-07													177.356
	2*P =	1.25881e-06									Difference	40	SE	sqrt	13.3175
											t =	-3.00357					Published t = 2.58
											DF =	35
				4.46	19.8916
				2.99	8.9401
					28.8317
				5.3	28.09

## Sheet: Searches
	Construction of the flow diagram for the search 2021-4-10
		Separate
	Reports	Trials	EMBASE	PUBMED	CENTRAL		Other sources
	Basili 2010	x	x	x	x
	Pignatelli 2011		x	x	x
	Emadi 2019	x	x	x	x
	Fahs 2011	x					x
	Fernhall 2010						x
	Fernhall 2012						x
	Gao 2012	x					x
	Glavas 2009	x	x	x	x
	Guan 1999	x	x	x
	Ho 2007	x					x
	Jensen 1997	x	x	x
	Oktar 2001	x	x	x	x
	Sabri 2014	x	x
		x
	Sabri 2016	x	x	x	x
	Safaei 2017	x	x	x	x
	Scalzo 2018	x		x
		x
TOTAL	16	15	10	10	7		5
	Reports	Trials	Reports	Reports	Reports		Reports
